# Supplementary material for: Synthesis, Characterization, In Vitro Anticancer Potentiality, and Antimicrobial Activities of Novel Peptide–Glycyrrhetinic-Acid-Based Derivatives
Source: Molecules. 2021 Jul 28;26(15):4573. doi: 10.3390/molecules26154573 (PMC8346995; doi:10.3390/molecules26154573)
Supplement: Supplementary file 1 [file molecules-26-04573-s001.zip]

Archive with 1 entries (1 files):
- molecules-1283026-supplementary.pdf
